# Supplementary material for: Species delimitation, discovery and conservation in a tiger beetle species complex despite discordant genetic data
Source: Sci Rep. 2024 Mar 19;14:6617. doi: 10.1038/s41598-024-56875-9 (PMC10951344; doi:10.1038/s41598-024-56875-9)
Supplement: Supplementary file 2 — Supplementary Information 2. [file 41598_2024_56875_MOESM2_ESM.xlsx]

## Sheet: Sheet1
species	subspecies	state	county	locality	Specimen IDs	Latitude	Longitude
fulgoris	fulgoris	NM	Cibola	Grants saline	NM058	35.13	-107.82
fulgoris	albilata	TX	Hudspeth	Salt Flat	TX059,TX062	31.76	-105
togata		TX	Gonzales	Pilgrim	TX165	29.32	-97.51
mecocheila		Mexico	Coahuila	Los Rodrigues	MEX077-078	27.2	-101.32
houstoniana		TX	Hardin	Sour Lake	TX027-028,TX082	30.16	-94.4
houstoniana		TX	Harris	Hockley	TX108	29.96	-95.84
houstoniana		TX	Galveston	Bolivar Peninsula	TX024,TX196-198	29.38	-94.73
houstoniana		TX	Brazos	Bryan, Lick Creek	TX187-188,TX191	30.55	-96.19
circumpicta		TX	Aransas	Rockport	TX034-036	28.03	-97.04
circumpicta		TX	Brooks	Laguna Salada	TX098-099	27.28	-97.67
circumpicta		TX	Kleberg	Olmos R.	TX101,TX103	27.27	-97.8
circumpicta		TX	Nueces	Corpus Christi	TX019,TX021,TX023	27.78	-97.39
circumpicta		TX	Gonzales	Pilgrim	TX118,121-122	29.32	-97.51
johnsonii	johnsonii	TX	Cooke	Salty Canyon	TX100	33.77	-97.41
johnsonii	johnsonii	CO	Prowers	King Reservoir	CO039-041	38.26	-102.64
johnsonii	johnsonii	KS	Stafford	Quivera	KS042-044	38.19	-98.54
johnsonii	johnsonii	NE	Lancaster	Davey, Little Salt Cr	NE079-081	40.9	-96.68
johnsonii	johnsonii	NM	Lea	Laguna Gatuna	NM048-050	32.57	-103.7
johnsonii	johnsonii	NM	Quay	Revuelto Creek	NM002-005	35.35	-103.41
johnsonii	johnsonii	NM	Torrance	Laguna del Perro	NM045-047	34.6	-105.93
johnsonii	johnsonii	TX	Gaines	W Lake McKenzie	TX051-053	32.72	-102.35
johnsonii	johnsonii	TX	Hall	Estelline	TX054-056	34.57	-100.44
johnsonii	johnsonii	TX	Hutchinson	Canadian R.	TX104-106	35.47	-101.88
johnsonii	johnsonii	TX	Palo Pinto	Panama Rd	TX074-076	32.56	-98.26
johnsonii	johnsonii	TX	Pecos	Horse Head Rd, Ft. Stockton	TX006-009	31.24	-102.48
johnsonii	johnsonii	TX	Potter	Canadian R, N Amarillo	TX057	35.52	-102.26
johnsonii	pembina	ND	Pembina	Pembina area	ND110	48.82	-97.27
